# Supplementary material for: Direct Electricity Production from Nematostella and Arthemia’s Eggs in a Bio-Electrochemical Cell
Source: Int J Mol Sci. 2022 Nov 30;23(23):15001. doi: 10.3390/ijms232315001 (PMC9738779; doi:10.3390/ijms232315001)
Supplement: Supplementary file 1 [file ijms-23-15001-s001.zip]

Archive with 1 entries (1 files):
- ijms-2058980-supplementary.pdf
